# Supplementary material for: NudCL2 regulates cell migration by stabilizing both myosin-9 and LIS1 with Hsp90
Source: Cell Death Dis. 2020 Jul 14;11(7):534. doi: 10.1038/s41419-020-02739-9 (PMC7360774; doi:10.1038/s41419-020-02739-9)
Supplement: Supplementary file 7 — Supplementary Table 1 [file 41419_2020_2739_MOESM7_ESM.xls]

## Sheet: Sup Table 1
Supplementary Table 1. NudCL2-interacting proteins characterized by IP/MS (The proteins are ranked by relative abundance)
UniquePepCount	CoverPercent	Swiss-prot Accession Number	Gene Symbol	Protein Name
46	0.3003	P21333	FLNA	Filamin-A
40	0.378	P42704	LRPPRC	Leucine-rich PPR motif-containing protein
32	0.1861	Q13813	SPTAN1	Spectrin alpha chain
32	0.1963	Q01082	SPTBN1	Spectrin beta chain
31	0.0954	Q15149	PLEC	Plectin
27	0.2102	P35579	MYH9	Myosin-9
24	0.3513	O43707	ACTN4	Alpha-actinin-4
21	0.1118	O75369	FLNB	Filamin-B
16	0.2365	P12814	ACTN1	Alpha-actinin-1
15	0.3218	O14744	PRMT5	Protein arginine N-methyltransferase 5
15	0.3642	B4DY30	cDNA FLJ54078	highly similar to Protein arginine N-methyltransferase
15	0.1361	Q00610	CLTC	Clathrin heavy chain 1
13	0.504	P60709	ACTB	cytoplasmic 1
13	0.1723	P52732	KIF11	Kinesin-like protein KIF11
11	0.3873	P62736	ACTA2	aortic smooth muscle
11	0.1943	P02545	LMNA	Prelamin-A/C
10	0.2597	P08670	VIM	Vimentin
9	0.3218	P61978	HNRNPK	Heterogeneous nuclear ribonucleoprotein K
8	0.178	P11142	HSPA8	Heat shock cognate 71 kDa protein
7	0.3304	Q9BQA1	WDR77	Methylosome protein 50
7	0.2554	P09651	HNRNPA1	Heterogeneous nuclear ribonucleoprotein A1
7	0.2969	Q6IPF2	HNRPA1	Heterogeneous nuclear ribonucleoprotein A1
7	0.1382	Q00839	HNRNPU	Heterogeneous nuclear ribonucleoprotein U
6	0.2068	P22626	HNRNPA2B1	Heterogeneous nuclear ribonucleoproteins A2/B1
6	0.4581	P80723	BASP1	Brain acid soluble protein 1
6	0.25	G3V4C1	HNRNPC	Heterogeneous nuclear ribonucleoproteins C1/C2
6	0.1905	O14979	HNRNPDL	Heterogeneous nuclear ribonucleoprotein D-like
6	0.3123	P05388	RPLP0	60S acidic ribosomal protein P0
6	0.2054	P14866	HNRNPL	Heterogeneous nuclear ribonucleoprotein L
6	0.1658	P10809	HSPD1	60 kDa heat shock protein, mitochondrial
6	0.1317	P13797	PLS3	Plastin-3
6	0.0754	Q9Y2W1	THRAP3	Thyroid hormone receptor-associated protein 3
6	0.0208	P78527	PRKDC	DNA-dependent protein kinase catalytic subunit
5	0.465	Q8WVJ2	NUDCD2	NudC domain-containing protein 2
5	0.1775	Q14103	HNRNPD	Heterogeneous nuclear ribonucleoprotein D0
5	0.466	P62805	HIST1H4A	Histone H4
5	0.2778	P67809	YBX1	Nuclease-sensitive element-binding protein 1
5	0.1663	P68363	TUBA1B	Tubulin alpha-1B chain
5	0.1232	P12956	XRCC6	X-ray repair cross-complementing protein 6
5	0.0963	O60506	SYNCRIP	Heterogeneous nuclear ribonucleoprotein Q
5	0.3072	Q2VIK8	sapiens	RcNSEP1 (Fragment)
5	0.2094	P07355	ANXA2	Annexin A2
5	0.1345	Q14247	CTTN	Src substrate cortactin
5	0.0537	O75533	SF3B1	Splicing factor 3B subunit 1
5	0.3733	P24534	EEF1B2	Elongation factor 1-beta
5	0.1009	P11021	HSPA5	78 kDa glucose-regulated protein
4	0.1489	Q562R1	ACTBL2	Beta-actin-like protein 2
4	0.0704	P19338	NCL	Nucleolin
4	0.0706	Q05682	CALD1	Caldesmon
4	0.1243	P51991	HNRNPA3	Heterogeneous nuclear ribonucleoprotein A3
4	0.1708	P29692	EEF1D	Elongation factor 1-delta
4	0.129	P39023	RPL3	60S ribosomal protein L3
4	0.1267	P06576	ATP5B	ATP synthase subunit beta, mitochondrial
4	0.11	P38159	RBMX	RNA-binding motif protein, X chromosome
4	0.1338	Q15233	NONO	Non-POU domain-containing octamer-binding protein
4	0.1281	P26641	EEF1G	Elongation factor 1-gamma
3	0.0738	P13010	XRCC5	X-ray repair cross-complementing protein 5
3	0.0884	P23588	EIF4B	Eukaryotic translation initiation factor 4B
3	0.1429	P06748	NPM1	Nucleophosmin
3	0.1697	P47756	CAPZB	F-actin-capping protein subunit beta
3	0.0668	Q14651	PLS1	Plastin-1
3	0.0495	O14974	PPP1R12A	Protein phosphatase 1 regulatory subunit 12A
3	0.1608	P62258	YWHAE	14-3-3 protein epsilon
3	0.0575	P52272	HNRNPM	Heterogeneous nuclear ribonucleoprotein M
3	0.1027	P68366	TUBA4A	Tubulin alpha-4A chain
3	0.0671	P68104	EEF1A1	Elongation factor 1-alpha 1
3	0.0567	Q9UHB6	LIMA1	LIM domain and actin-binding protein 1
3	0.0464	P07900	HSP90AA1	Heat shock protein HSP 90-alpha
3	0.1911	P31946	YWHAB	14-3-3 protein beta/alpha
3	0.5043	P05387	RPLP2	60S acidic ribosomal protein P2
3	0.0409	Q08211	DHX9	ATP-dependent RNA helicase A
3	0.0608	P08107	HSPA1A	Heat shock 70 kDa protein 1A/1B
2	0.1979	A6NKQ9	CGB1	Choriogonadotropin subunit beta variant 1
2	0.1383	Q07020	RPL18	60S ribosomal protein L18
2	0.1136	Q9NYL9	TMOD3	Tropomodulin-3
2	0.2816	Q562R8	ACT	Actin-like protein (Fragment)
2	0.0465	Q14444	CAPRIN1	Caprin-1
2	0.0314	O43143	DHX15	Putative pre-mRNA-splicing factor ATP-dependent RNA helicase DHX15
2	0.2427	Q562L9	ACT	Actin-like protein (Fragment)
2	0.0585	P36578	RPL4	60S ribosomal protein L4
2	0.0693	Q99729	HNRNPAB	Heterogeneous nuclear ribonucleoprotein A/B
2	0.0742	Q13885	TUBB2A	Tubulin beta-2A chain
2	0.0872	Q12905	ILF2	Interleukin enhancer-binding factor 2
2	0.1292	P62913	RPL11	60S ribosomal protein L11
2	0.0757	P31943	HNRNPH1	Heterogeneous nuclear ribonucleoprotein H
2	0.5175	P05386	RPLP1	60S acidic ribosomal protein P1
2	0.0232	Q14152	EIF3A	Eukaryotic translation initiation factor 3 subunit A
2	0.0915	Q8IVM0	CDC50	Coiled-coil domain-containing protein 50
2	0.1184	P63104	YWHAZ	14-3-3 protein zeta/delta
2	0.184	P62899	RPL31	60S ribosomal protein L31
2	0.0314	P11940	PABPC1	Polyadenylate-binding protein 1
2	0.0159	O75643	SNRNP200	U5 small nuclear ribonucleoprotein 200 kDa helicase
2	0.1051	P62917	RPL8	60S ribosomal protein L8
2	0.1879	P30050	RPL12	60S ribosomal protein L12
2	0.2119	P62316	SNRPD2	Small nuclear ribonucleoprotein Sm D2
2	0.032	Q15393	SF3B3	Splicing factor 3B subunit 3
2	0.2	Q93077	HIST1H2AC	Histone H2A type 1-C
2	0.3047	P35268	RPL22	60S ribosomal protein L22
2	0.0251	Q7L2E3	DHX30	Putative ATP-dependent RNA helicase DHX30
2	0.2233	Q96FQ6	S100A16	Protein S100-A16
2	0.0381	P05023	ATP1A1	Sodium/potassium-transporting ATPase subunit alpha-1
2	0.1368	Q9NXV2	KCTD5	BTB/POZ domain-containing protein KCTD5
2	0.0332	O00571	DDX3X	ATP-dependent RNA helicase DDX3X
2	0.0898	P27348	YWHAQ	14-3-3 protein theta
2	0.0874	P52907	CAPZA1	F-actin-capping protein subunit alpha-1
2	0.1953	P62987	UBA52	Ubiquitin-60S ribosomal protein L40
2	0.2435	P62888	RPL30	60S ribosomal protein L30
2	0.094	P62424	RPL7A	60S ribosomal protein L7a
2	0.0662	Q8NC51	SERBP1	Plasminogen activator inhibitor 1 RNA-binding protein
2	0.1023	P61247	RPS3A	40S ribosomal protein S3a
2	0.1103	Q9UNX3	RPL26L1	60S ribosomal protein L26-like 1
2	0.1561	P54105	CLNS1A	Methylosome subunit pICln
2	0.0317	O43795	MYO1B	Unconventional myosin-Ib
2	0.0462	Q16643	DBN1	Drebrin
2	0.1648	Q99714	HSD17B10	3-hydroxyacyl-CoA dehydrogenase type-2
2	0.0363	O43390	HNRNPR	Heterogeneous nuclear ribonucleoprotein R
2	0.1023	P50914	RPL14	60S ribosomal protein L14
2	0.1287	P19105	MYL12A	Myosin regulatory light chain 12A
2	0.0111	Q6P2Q9	PRPF8	Pre-mRNA-processing-splicing factor 8
2	0.0905	Q5HYB6	DKFZp686J1372	Putative uncharacterized protein DKFZp686J1372
2	0.0007	Q8WZ42	TTN	Titin
2	0.0972	Q02878	RPL6	60S ribosomal protein L6
2	0.0101	P15924	DSP	Desmoplakin
2	0.053	P38646	HSPA9	Stress-70 protein, mitochondrial
2	0.1589	P62263	RPS14	40S ribosomal protein S14
2	0.0053	P58107	EPPK1	Epiplakin
2	0.1051	Q86V81	ALYREF	THO complex subunit 4
1	0.1748	Q562M3	ACT	Actin-like protein (Fragment)
1	0.119	P33778	HIST1H2BB	Histone H2B type 1-B
1	0.0458	Q12849	GRSF1	G-rich sequence factor 1
1	0.1681	P62314	SNRPD1	Small nuclear ribonucleoprotein Sm D1
1	0.0427	P60228	EIF3E	Eukaryotic translation initiation factor 3 subunit E
1	0.0405	P07477	PRSS1	Trypsin-1
1	0.0828	P83731	RPL24	60S ribosomal protein L24
1	0.1048	Q9Y3U8	RPL36	60S ribosomal protein L36
1	0.1161	P01616	V-II	Ig kappa chain V-II region MIL
1	0.0565	Q07955	SRSF1	Serine/arginine-rich splicing factor 1
1	0.1216	Q04837	SSBP1	Single-stranded DNA-binding protein, mitochondrial
1	0.0436	P05141	SLC25A5	ADP/ATP translocase 2
1	0.0071	O15020	SPTBN2	Spectrin beta chain, non-erythrocytic 2
1	0.0116	Q9NTJ3	SMC4	Structural maintenance of chromosomes protein 4
1	0.0281	Q8NF37	LPCAT1	Lysophosphatidylcholine acyltransferase 1
1	0.0321	Q9Y2X3	NOP58	Nucleolar protein 58
1	0.1474	P07998	RNASE1	Ribonuclease pancreatic
1	0.019	P04844	RPN2	Dolichyl-diphosphooligosaccharide protein glycosyltransferase subunit 2
1	0.1635	P84090	ERH	Enhancer of rudimentary homolog
1	0.3804	C0KRQ8	CGA	Follicle-stimulating hormone alpha subunit (Fragment)
1	0.0524	M0QYS1	RPL13A	60S ribosomal protein L13a (Fragment)
1	0.0149	Q32MZ4	LRRFIP1	Leucine-rich repeat flightless-interacting protein 1
1	0.0943	P47914	RPL29	60S ribosomal protein L29
1	0.0265	O76021	RSL1D1	Ribosomal L1 domain-containing protein 1
1	0.0436	P12236	SLC25A6	ADP/ATP translocase 3
1	0.0452	P00338	LDHA	L-lactate dehydrogenase A chain
1	0.0861	P60660	MYL6	Myosin light polypeptide 6
1	0.0088	Q14028	CNGB1	Cyclic nucleotide-gated cation channel beta-1
1	0.1205	P23528	CFL1	Cofilin-1
1	0.0471	P46777	RPL5	60S ribosomal protein L5
1	0.0524	P43307	SSR1	Translocon-associated protein subunit alpha
1	0.0369	Q13347	EIF3I	Eukaryotic translation initiation factor 3 subunit I
1	0.098	P09661	SNRPA1	U2 small nuclear ribonucleoprotein A
1	0.0224	P63010	AP2B1	AP-2 complex subunit beta
1	0.0525	Q13151	HNRNPA0	Heterogeneous nuclear ribonucleoprotein A0
1	0.004	Q9Y485	DMXL1	DmX-like protein 1
1	0.0353	Q9UN86	G3BP2	Ras GTPase-activating protein-binding protein 2
1	0.0418	P04406	GAPDH	Glyceraldehyde-3-phosphate dehydrogenase
1	0.0311	Q9Y6V7	DDX49	Probable ATP-dependent RNA helicase DDX49
1	0.0521	P26373	RPL13	60S ribosomal protein L13
1	0.0137	Q99575	POP1	Ribonucleases P/MRP protein subunit POP1
1	0.0743	P46776	RPL27A	60S ribosomal protein L27a
1	0.099	P32969	RPL9	60S ribosomal protein L9
1	0.0144	P16615	ATP2A2	Sarcoplasmic/endoplasmic reticulum calcium ATPase 2
1	0.0201	Q12906	ILF3	Interleukin enhancer-binding factor 3
1	0.0867	P84098	RPL19	60S ribosomal protein L19
1	0.0755	P09234	SNRPC	U1 small nuclear ribonucleoprotein C
1	0.0556	P62995	TRA2B	Transformer-2 protein homolog beta
1	0.0172	P55884	EIF3B	Eukaryotic translation initiation factor 3 subunit B
1	0.0365	Q16658	FSCN1	Fascin
1	0.0314	P04004	VTN	Vitronectin
1	0.0625	P30041	PRDX6	Peroxiredoxin-6
1	0.0229	Q8NC60	NOA1	Nitric oxide-associated protein 1
1	0.0704	Q92522	H1FX	Histone H1x
1	0.0225	P51114	FXR1	Fragile X mental retardation syndrome-related protein 1
1	0.1579	A8MWD9	G-like	Small nuclear ribonucleoprotein G-like protein
1	0.0721	P62241	RPS8	40S ribosomal protein S8
1	0.0175	Q99613	EIF3C	Eukaryotic translation initiation factor 3 subunit C
1	0.06	Q70UQ0	IKBIP	Inhibitor of nuclear factor kappa-B kinase-interacting protein
1	0.0483	O15260	SURF4	Surfeit locus protein 4
1	0.0078	Q8WZ74	CTTNBP2	Cortactin-binding protein 2
1	0.1284	Q9GZT3	SLIRP	SRA stem-loop-interacting RNA-binding protein, mitochondrial
1	0.0145	P19838	NFKB1	Nuclear factor NF-kappa-B p105 subunit
1	0.0423	P16403	HIST1H1C	Histone H1.2
1	0.0333	P14678	SNRPB	Small nuclear ribonucleoprotein-associated proteins B and B
1	0.0053	Q8TDJ6	DMXL2	DmX-like protein 2
1	0.0245	Q6NYC8	PPP1R18	Phostensin
1	0.75	Q6LDX5	type	Pro-gastrin releasing peptide type 3 (Fragment)
1	0.033	Q5BKX8	MURC	Muscle-related coiled-coil protein
1	0.1057	Q5T993	INPP5F	Phosphatidylinositide phosphatase SAC2
1	0.125	Q6JIA6	KLK6	Kallikrein 6 variant 4
1	0.4444	L8EC68	SH3PXD2B	Alternative protein SH3PXD2B
1	0.0307	B3KW33	OSBPL9	Oxysterol-binding protein
1	0.5366	L8E6V6	LAMA3	Alternative protein LAMA3
1	0.0821	H0YHU0	TRHDE	Thyrotropin-releasing hormone-degrading ectoenzyme (Fragment)
1	0.0444	P18124	RPL7	60S ribosomal protein L7
1	0.0487	P16401	HIST1H1B	Histone H1.5
1	0.0432	G3V435	TTC6	Tetratricopeptide repeat protein 6
1	0.0195	Q13438	OS9	Protein OS-9
1	0.1055	P37802	TAGLN2	Transgelin-2
1	0.0153	Q12965	MYO1E	Unconventional myosin-Ie
1	0.0343	M0R0M7	STXBP2	Syntaxin-binding protein 2
1	0.0889	P09382	LGALS1	Galectin-1
1	0.073	O15145	ARPC3	Actin-related protein 2/3 complex subunit 3
1	0.0723	Q13405	MRPL49	39S ribosomal protein L49, mitochondrial
1	0.0567	P62081	RPS7	40S ribosomal protein S7
1	0.016	P29144	TPP2	Tripeptidyl-peptidase 2
1	0.078	P62820	RAB1A	Ras-related protein Rab-1A
1	0.0116	P55011	SLC12A2	Solute carrier family 12 member 2
1	0.0033	Q9NYC9	DNAH9	Dynein heavy chain 9, axonemal
1	0.0264	Q13114	TRAF3	TNF receptor-associated factor 3
1	0.0642	Q9UBQ5	EIF3K	Eukaryotic translation initiation factor 3 subunit K
1	0.087	Q9NQ92	COPRS	Coordinator of PRMT5 and differentiation stimulator
1	0.0203	Q15758	SLC1A5	Neutral amino acid transporter B(0)
1	0.0355	P09012	SNRPA	U1 small nuclear ribonucleoprotein A
1	0.0266	P35637	FUS	RNA-binding protein FUS
1	0.0784	O00422	SAP18	Histone deacetylase complex subunit SAP18
1	0.01	P31327	CPS1	Carbamoyl-phosphate synthase [ammonia], mitochondrial
1	0.0289	Q03113	GNA12	Guanine nucleotide-binding protein subunit alpha-12
1	0.0273	Q8IWA6	CCDC60	Coiled-coil domain-containing protein 60
1	0.0236	P27824	CANX	Calnexin
1	0.096	Q9Y3B4	SF3B14	Pre-mRNA branch site protein p14
1	0.0033	Q5T1R4	HIVEP3	Transcription factor HIVEP3
1	0.0134	Q13435	SF3B2	Splicing factor 3B subunit 2
1	0.0513	P62750	RPL23A	60S ribosomal protein L23a
1	0.0148	Q0ZGT2	NEXN	Nexilin
1	0.0182	O15371	EIF3D	Eukaryotic translation initiation factor 3 subunit D
1	0.03	Q8IZK6	MCOLN2	Mucolipin-2
1	0.0685	P62249	RPS16	40S ribosomal protein S16
1	0.0092	Q9H9B1	EHMT1	Histone-lysine N-methyltransferase EHMT1
1	0.0365	Q13283	G3BP1	Ras GTPase-activating protein-binding protein 1
1	0.0448	F5H8E1	DHX37	Probable ATP-dependent RNA helicase DHX37 (Fragment)
1	0.0722	Q9Y3C0	CCDC53	WASH complex subunit CCDC53
1	0.0317	Q9BT25	HAUS8	HAUS augmin-like complex subunit 8
1	0.018	Q14644	RASA3	Ras GTPase-activating protein 3
1	0.0863	H7C3C5	PNPT1	Polyribonucleotide nucleotidyltransferase 1
1	0.0394	P42679	MATK	Megakaryocyte-associated tyrosine-protein kinase
1	0.0275	P09622	DLD	Dihydrolipoyl dehydrogenase, mitochondrial
1	0.034	P52292	KPNA2	Importin subunit alpha-1
1	0.0211	Q96T21	SECISBP2	Selenocysteine insertion sequence-binding protein 2
1	0.0117	Q14202	ZMYM3	Zinc finger MYM-type protein 3
1	0.0287	Q9P287	BCCIP	BRCA2 and CDKN1A-interacting protein
1	0.0827	P62847	RPS24	40S ribosomal protein S24
1	0.0757	Q9UNL2	SSR3	Translocon-associated protein subunit gamma
1	0.011	P11274	BCR	Breakpoint cluster region protein
1	0.0136	P11498	PC	Pyruvate carboxylase, mitochondrial
1	0.0567	P46781	RPS9	40S ribosomal protein S9
1	0.0155	Q9BY31	ZNF717	Zinc finger protein 717
1	0.0263	Q96M32	AK7	Adenylate kinase 7
1	0.0515	Q16695	HIST3H3	Histone H3
1	0.0281	Q96RD6	PANX2	Pannexin-2
1	0.0868	Q9NXL2	ARHGEF38	Rho guanine nucleotide exchange factor 38
1	0.0735	P46782	RPS5	40S ribosomal protein S5
1	0.0924	P60866	RPS20	40S ribosomal protein S20
1	0.029	Q13148	TARDBP	TAR DNA-binding protein 43
1	0.0253	Q9ULV4	CORO1C	Coronin-1C
1	0.0338	P11511	CYP19A1	Aromatase
1	0.025	Q15637	SF1	Splicing factor 1
1	0.0079	Q9P1Z9	CCDC180	Coiled-coil domain-containing protein 180
1	0.0206	P08195	SLC3A2	cell-surface antigen heavy chain
1	0.054	Q7Z2K4	IL1RAPL1	Interleukin 1 receptor accessory protein-like 1 (Fragment)
1	0.0273	Q9BVP2	GNL3	Guanine nucleotide-binding protein-like 3
1	0.0164	Q15459	SF3A1	Splicing factor 3A subunit 1
1	0.0035	F8W8T3	OBSCN	Obscurin
1	0.0249	Q58FF4	HSP90Bf	Heat shock protein 90Bf
1	0.0343	P61313	RPL15	60S ribosomal protein L15
1	0.0131	P18858	LIG1	DNA ligase 1
1	0.072	P62851	RPS25	40S ribosomal protein S25
1	0.1176	F8VRX5	GRASP	General receptor for phosphoinositides 1-associated scaffold protein (Fragment)
1	0.0438	Q15366	PCBP2	Poly(rC)-binding protein 2
1	0.014	Q9NR30	DDX21	Nucleolar RNA helicase 2
1	0.0519	Q99988	GDF15	Growth/differentiation factor 15
1	0.1122	H7C036	DIS3L2	DIS3-like exonuclease 2 (Fragment)
1	0.0091	O95342	ABCB11	Bile salt export pump
1	0.0461	Q9P2M1	LRP2BP	LRP2-binding protein
1	0.008	P23467	PTPRB	Receptor-type tyrosine-protein phosphatase beta
1	0.0418	Q9BUP0	EFHD1	EF-hand domain-containing protein D1
1	0.0174	Q1KMD3	HNRNPUL2	Heterogeneous nuclear ribonucleoprotein U-like protein 2
1	0.0312	P07948	LYN	Tyrosine-protein kinase Lyn
1	0.029	P20700	LMNB1	Lamin-B1
1	0.0287	Q59GB4	(Fragment)	Dihydropyrimidinase-like 2 variant (Fragment)
1	0.0032	Q14204	DYNC1H1	Cytoplasmic dynein 1 heavy chain 1
1	0.1739	P62857	RPS28	40S ribosomal protein S28
1	0.0515	P62136	PPP1CA	Serine/threonine-protein phosphatase PP1-alpha catalytic subunit
1	0.0053	Q07889	SOS1	Son of sevenless homolog 1
1	0.0145	Q6ZMX3	clone	cDNA FLJ16614 fis, clone TESTI4013365
1	0.0019	P98161	PKD1	Polycystin-1
1	0.0178	Q92841	DDX17	Probable ATP-dependent RNA helicase DDX17
1	0.0258	Q99832	CCT7	T-complex protein 1 subunit eta
1	0.0093	O60312	ATP10A	Probable phospholipid-transporting ATPase VA
1	0.0311	Q15646	OASL	2'-5'-oligoadenylate synthase-like protein
1	0.0185	P48643	CCT5	T-complex protein 1 subunit epsilon
1	0.0136	Q9H4L7	regulator	SWI/SNF-related matrix-associated actin-dependent regulator of chromatin subfamily A containing DEAD/H box 1
1	0.0433	P26599	PTBP1	Polypyrimidine tract-binding protein 1
1	0.0582	Q92665	MRPS31	28S ribosomal protein S31, mitochondrial
1	0.0109	P46940	IQGAP1	Ras GTPase-activating-like protein IQGAP1
1	0.0133	Q9P0K7	RAI14	Ankycorbin
1	0.0841	A0PJW8	DAPL1	Death-associated protein-like 1
1	0.0352	Q1RN00	LOC151760	Putative uncharacterized protein LOC151760
1	0.0261	P17098	ZNF8	Zinc finger protein 8
1	0.0179	Q14764	MVP	Major vault protein
1	0.0435	P55209	NAP1L1	Nucleosome assembly protein 1-like 1
1	0.192	A0A5A4	TCRBV23S1A2T	V_segment translation product (Fragment)
1	0.052	A3QJZ6	PRAMEF22	PRAME family member 22
1	0.1071	P62829	RPL23	60S ribosomal protein L23
1	0.0335	P61158	ACTR3	Actin-related protein 3
1	0.0283	J3KSE3	RNF43	E3 ubiquitin-protein ligase RNF43
1	0.0278	P82933	MRPS9	28S ribosomal protein S9, mitochondrial
1	0.0423	Q96AG4	LRRC59	Leucine-rich repeat-containing protein 59
1	0.0602	P62753	RPS6	40S ribosomal protein S6
1	0.0327	Q9UBI4	STOML1	Stomatin-like protein 1
1	0.031	Q3MIX3	ADCK5	Uncharacterized aarF domain-containing protein kinase 5
1	0.0103	P05060	CHGB	Secretogranin-1
1	0.1915	L8ECJ1	CALCOCO1	Alternative protein CALCOCO1
1	0.0076	Q8NF50	DOCK8	Dedicator of cytokinesis protein 8
1	0.0069	Q6GYQ0	RALGAPA1	Ral GTPase-activating protein subunit alpha-1
1	0.0238	H0Y894	MAP3K6	Mitogen-activated protein kinase kinase kinase 6 (Fragment)
1	0.0265	Q12996	CSTF3	Cleavage stimulation factor subunit 3
1	0.0468	P35613	BSG	Basigin
1	0.0258	Q15750	TAB1	TGF-beta-activated kinase 1 and MAP3K7-binding protein 1
1	0.0184	P02786	TFRC	Transferrin receptor protein 1
1	0.0244	Q9Y2D5	AKAP2	A-kinase anchor protein 2
1	0.0299	P0C6C1	ANKRD34C	Ankyrin repeat domain-containing protein 34C
1	0.037	P23396	RPS3	40S ribosomal protein S3
1	0.0289	P25705	ATP5A1	ATP synthase subunit alpha, mitochondrial
1	0.0318	O43566	RGS14	Regulator of G-protein signaling 14
1	0.0359	Q86U42	PABPN1	Polyadenylate-binding protein 2
1	0.0094	Q69YN4	KIAA1429	Protein virilizer homolog
1	0.0059	Q70EL1	USP54	Inactive ubiquitin carboxyl-terminal hydrolase 54
1	0.0276	Q9NXV6	CDKN2AIP	CDKN2A-interacting protein
1	0.0137	Q14974	KPNB1	Importin subunit beta-1
1	0.0083	Q9BQG0	MYBBP1A	Myb-binding protein 1A
1	0.0592	P62269	RPS18	40S ribosomal protein S18
1	0.0813	P42766	RPL35	60S ribosomal protein L35
1	0.0455	O14579	COPE	Coatomer subunit epsilon
1	0.0018	Q8NF91	SYNE1	Nesprin-1
